# Supplementary material for: A Prospective Investigation of Bispecific CD19/22 CAR T Cell Therapy in Patients With Relapsed or Refractory B Cell Non-Hodgkin Lymphoma
Source: Front Oncol. 2021 May 25;11:664421. doi: 10.3389/fonc.2021.664421 (PMC8185372; doi:10.3389/fonc.2021.664421)
Supplement: Supplementary file 1 [file DataSheet_1.zip]

Archive with 25 entries (22 files):
- Additional materials/
- Additional materials/.DS_Store
- __MACOSX/
- __MACOSX/Additional materials/
- __MACOSX/Additional materials/._.DS_Store
- Additional materials/Additional Figure 1.tif
- __MACOSX/Additional materials/._Additional Figure 1.tif
- Additional materials/Additional Figure 2.tiff
- __MACOSX/Additional materials/._Additional Figure 2.tiff
- Additional materials/Additional Figure 3.tiff
- __MACOSX/Additional materials/._Additional Figure 3.tiff
- Additional materials/Additional Figure 4.tiff
- __MACOSX/Additional materials/._Additional Figure 4.tiff
- Additional materials/Additional Figure 5.tiff
- __MACOSX/Additional materials/._Additional Figure 5.tiff
- Additional materials/Additional Figure 6.tiff
- __MACOSX/Additional materials/._Additional Figure 6.tiff
- Additional materials/Supplement Figure Captions.pdf
- __MACOSX/Additional materials/._Supplement Figure Captions.pdf
- Additional materials/Supplement-total file.pdf
- __MACOSX/Additional materials/._Supplement-total file.pdf
- Additional materials/Supplementary Methods.pdf
- __MACOSX/Additional materials/._Supplementary Methods.pdf
- Additional materials/Supplementary Table1.pdf
- __MACOSX/Additional materials/._Supplementary Table1.pdf
